# Supplementary material for: Robotic Replica of a Human Spine Uses Soft Magnetic Sensor Array to Forecast Intervertebral Loads and Posture after Surgery
Source: Sensors (Basel). 2021 Dec 29;22(1):212. doi: 10.3390/s22010212 (PMC8749580; doi:10.3390/s22010212)
Supplement: Supplementary file 1 [file sensors-22-00212-s001.zip]

Archive with 2 entries (2 files):
- Supplemental Materials Minor Revision V3.pdf
- Supplymental Material for Robotic Replica of a Human Spine Uses Soft Magnetic Sensor Array to Forecast Intervertebral Loads and Posture After Surgery_1.avi
